# Supplementary material for: Je, a versatile suite to handle multiplexed NGS libraries with unique molecular identifiers
Source: BMC Bioinformatics. 2016 Oct 8;17:419. doi: 10.1186/s12859-016-1284-2 (PMC5055726; doi:10.1186/s12859-016-1284-2)
Supplement: Additional file 2: — Archive containing an executable Jar and a wrapper script. (ZIP 9774 kb) [file 12859_2016_1284_MOESM2_ESM.zip]

Archive with 4 entries (3 files):
- je
- __MACOSX/
- __MACOSX/._je
- je_1.0_bundle.jar
