# Supplementary material for: Je, a versatile suite to handle multiplexed NGS libraries with unique molecular identifiers
Source: BMC Bioinformatics. 2016 Oct 8;17:419. doi: 10.1186/s12859-016-1284-2 (PMC5055726; doi:10.1186/s12859-016-1284-2)
Supplement: Additional file 2: — Archive containing an executable Jar and a wrapper script. (ZIP 9774 kb) [file 12859_2016_1284_MOESM2_ESM.zip › je]

#!/bin/sh
# Wrapper around je_embl_1.0_bundle.jar

#where are we stored ?
DIR="$( cd "$( dirname "${BASH_SOURCE[0]}" )" && pwd )"
#echo $DIR
#path to jar file to execute, this jar is supposed to be in the same dir as this script
JAR_FILE=$DIR"/je_1.0_bundle.jar"

OPTS="-Xmx2g"
#uncomment to change logging level using your own log4j.xml found in $DIR file 
#OPTS=$OPTS" -Dlog4j.configuration=file:$DIR/log4j.xml"

java $OPTS -jar $JAR_FILE "$@"
exit $?
